# Supplementary material for: Effect of microhabitat variability on restoration success of swamp willow Salix myrtilloides L. population
Source: Sci Rep. 2025 Dec 30;16:3709. doi: 10.1038/s41598-025-33807-9 (PMC12852124; doi:10.1038/s41598-025-33807-9)
Supplement: Supplementary file 1 — Supplementary Information 1. [file 41598_2025_33807_MOESM1_ESM.xlsx]

## Sheet: S_myrtilloides_2019-2024
Supplementary Table S1. Height of Salix myrtilloides individuals [cm]. F - flowering individual.
Year	2019	2019	2019	2019	2019	2019	2019	2019	2019		2022		2022		2022		2022		2022		2022		2022		2022		2022			2023		2023		2023		2023		2023		2023		2023		2023		2023			2024
Cluster number	9	10	11	12	13	14	15	18	19		9		10		11		12		13		14		15		18		19			9		10		11		12		13		14		15		18		19			9
	14	30.5	16	24	24.5	23.5	12	29	28.5		52	F	42		29	F	20	F	17	F	47		28		15		46	F		37		32		30		23	F	23		35	F	35	F	29	F	53	F		45
	24.5	23.5	26.5	22	16	19.5	33.5	25.5	15.5		65	F	46		28		47	F	29	F	35		57	F	38	F	22			41		46		42		24		16		37	F	33		28	F	28			53
	22	27	23	31	23	33	16.5	16.5	19.5		33		43		20	F	36	F	18	F	45	F	28		29		19			28	F	64	F	37		32		29		33		23		21		28			44
	24	29.5	15.5	16.5	15.5	29	18	18.5	19		27		26		25	F	20	F	26	F	28		36	F	20		42			60		47		34		26		27		37		18		32	F	24			60
	26	27.5	21	16	15.5	25.5	19	15	20		30		42	F	27	F	15	F	37	F	31		24		19		10			47		71	F	44	F	31	F	26		18		24		38	F	42			38
	17	18	21	18	21.5	16.5	19.5	23	18.5		14		25		15	F	11	F	32	F	34		24		22		46	F		28		73	F	24		44	F	18		40		34		30		29			48
	23	25.5	20	20	26	18.5	24.5	22	17.5		18		30	F	18	F	8		23		35		15		34		47	F		21		50		23		30		21	F	26		22		46		33			37
	19.5	26.5	20.5	18	24	15	10.5	27	23		28		40	F	21	F	28		18	F	26		45		21		11			26		45	F	30	F	35		31		31		19		43	F	35			59
	41.5	19	17.5	18	18	23	24.5	26.5	21.5		24		25		14		27	F	40		37	F	53	F	32		24			17		62		36		25	F	35		25		24		34		31	F		60
	24.5	19	19.5	18	31	22	23	14	16.5		51	F	39	F	25	F	36	F	41	F	32	F	43		29		32	F		22		63		37	F	35		37	F	28		22		36		53	F		41
	26	21.5	20.5	18	22.5	27	25	27	19.5		34		34	F	28		10		27		27		38	F			40	F		40		51	F	42	F	26		20		21		28		17		36			50
	27.5	24	16	20.5	24	26.5	21.5	24	22		27		25		21		20		33		41	F	40				51	F		66		55	F	51	F	19		28		49	F	18		22		36			36
	24	21.5	19	22	19	14	28	17.5	26		33		37		18		26	F	39		30		47	F			38	F		32		56		52	F	16		25		34		12		30		32			56
	24	27	19	24.5	20.5	27	24.5	20.5	18.5		27		41		31	F	10		31		32		36				34			55	F	43	F	25		24		30		26		22	F			30			45
	20	26	23	21.5	25	24	27.5	28.5	19		47	F	55	F	27	F	22		42	F	27		30				18			43		44		36	F	20		28		38		43				20			54
	21.5	28.5	16	24	15.5	17.5	23.5	10	24.5		32		48	F	18	F	23		40		39	F	32				37	F		30		57	F	39	F	19		25		34		45	F			38			55
	21.5	21	13.5	29	18.5	20.5	28	20.5	22		20		12		16	F	20		36		30	F	32				28			33		36	F			30	F	24		36		30				30			50
	22.5	26	17.5	21.5	16	28.5	27.5	18.5	20.5		62	F	9		27		36	F	38	F	33	F	30				32			32		59	F			35		39	F	25		29				33	F		48
	30	24.5	19.5	18	18.5	10	25	28.5	19		53	F	7		25	F	29	F	38		22		46	F			47	F		40		62				28	F	31		21		35				49	F		52
	22	26	16.5	17	15	20.5	23.5	24.5	24		35		32		15		11		32		30		31				40	F		41		40				36		31		23		27				34			38
	21	20.5	18.5	19	28	18.5	51	22.5	16		50	F	37		11		21		36		36	F					40	F		44		48				41		18		36		31				15			47
	17.5	28	22	19	21	28.5	24	12	18.5		24		24		17	F	25		26	F	29						40			59	F	37	F			19		36	F	34	F	35				30			35
	28	17.5	18.5	16	23	24.5	13	33.5	27		45	F	52	F	12		20		17		37	F					28			37		46	F			36	F	32		30		39	F			31			32
	25.5	26	19.5	24.5	33	22.5	16	16.5	18		45		42		20		28				41						39			47		45				25		29		33		23				47			64
		24									29		41				30	F			32	F					25	F				46				26		27		33		22				46			20
		26									30		44	F			32				31	F					22					42						21	F	25		21				53			43
		17									38	F	32	F			39	F			28						33					32						32	F			35				40			53
		23									39	F	14				26				23	F					29					40						34				34	F
		19.5											12				28	F			29	F					28					20						33				19
		20.5											34				33										45	F				28						35				34
		24.5											55				15										33					35	F					20				47	F
		26											55				16															28						30
		27.5											14				35	F														33	F					26
		24											60	F																		49	F					13
		24											58	F																		47						25
		20											43	F																		76	F					29
		21.5											34																			45	F					17
		21.5											56	F																		53
		22.5											67																			34
		30											37	F																		48	F
		22											42																			30
		21											23																			45	F
		17.5											49	F																		60	F
		28											44																			43
		25.5											41
		13.5											50	F
		15.5											28
		30.5
[truncated: 12 more columns]
