# Supplementary material for: Effect of microhabitat variability on restoration success of swamp willow Salix myrtilloides L. population
Source: Sci Rep. 2025 Dec 30;16:3709. doi: 10.1038/s41598-025-33807-9 (PMC12852124; doi:10.1038/s41598-025-33807-9)
Supplement: Supplementary file 2 — Supplementary Information 2. [file 41598_2025_33807_MOESM2_ESM.xlsx]

## Sheet: Herb_layer
Supplementary Table S2. Height of herb layer and cover of competing plant species within Salix myrtilloides clusters.
	Height of herb layer [cm]
Year	2022	2022	2022	2022	2022	2022	2022	2022	2022	2024	2024	2024	2024	2024	2024	2024	2024	2024
Cluster number	9	10	11	12	13	14	15	18	19	9	10	11	12	13	14	15	18	19
	52	42	17	40	37	23	30	26	29	45	45	34	19	24	23	31	11	22
	38	92	16	36	35	36	33	46	28	39	42	37	37	50	38	30	20	29
	44	62	34	45	30	18	45	24	37	27	43	43	34	14	17	22	52	44
	37	47	31	22	26	43	31	30	46	53	40	20	23	17	20	30	22	47
	33	56	35	18	27	36	23	33	21	18	15	35	28	38	12	40	15	27
	24	60	30	10	43	33	42	23	21	55	32	25	33	37	37	43	31	33
	36	54	25	36	31	37	18	22	11	33	50	66	22	42	25	30	54	34
	54	59	41	23	13	40	34	70	34	28	40	33	30	51	48	28	31	51
	30	25	26	55	16	12	30	46	44	16	52	27	29	36	46	17	60	54
	40	32	22	45	21	31	12	29	18	17	36	28	23	18	60	15	31	32
	19	43	21	32	43	49	22	37	14	25	30	14	34	30	33	23	42	15
	34	15	33	30	28	34	18	49	40	43	41	23	45	37	45	59	32	23
	58	35	20	41	30	34	20	30	36	20	37	29	65	36	34	24	27	20
	68	32	9	38	14	16	35	64	41	37	40	20	20	34	21	25	44	16
	49	36	27	39	13	19	44	39	10	57	45	30	32	30	17	31	46	40
	31	37	16	23	18	17	21	51	13	32	20	29	21	19	14	24	41	26
	36	20	11	7	30	26	20	37	18	40	33	48	27	20	29	29	23	19
	56	46	15	27	27	35	14	26	19	53	31	45	18	56	32	20	14	29
	49	53	34	20	22	39	38	42	26	30	40	34	28	23	21	18	16	14
	48	98	18	16	16	41	21	36	14	38	49	33	54	42	25	27	20	17
	Cover of competing plant species [%]
Betula pubescens	.	.	.	.	.	.	.	.	.	.	5	.	.	.	.	.	5	10
Calamagrostis stricta	.	20	.	.	.	.	.	.	.	10	30	.	.	.	.	.	.	.
Carex diandra	.	.	.	.	.	.	.	.	.	5	.	.	.	.	.	5	.	.
Carex rostrata	20	.	20	5	10	10	5	10	10	.	.	30	.	20	10	10	5	5
Comarum palustre	5	10	.	.	.	.	.	.	.	.	10	10	5	5	5	.	.	5
Festuca rubra	.	.	.	.	.	.	.	.	.	5	5	10	5	5	5	10	10	10
Menyanthes trifoliata	50	50	20	20	20	30	10	30	20	40	40	.	30	5	10	20	20	20
Salix myrsinifolia	.	.	.	.	.	.	.	.	.	.	.	.	.	.	.	.	5	5
Thelypteris palustris	.	.	.	5	.	.	.	.	.	.	.	.	5	.	.	.	.	.
