# Supplementary material for: Effect of microhabitat variability on restoration success of swamp willow Salix myrtilloides L. population
Source: Sci Rep. 2025 Dec 30;16:3709. doi: 10.1038/s41598-025-33807-9 (PMC12852124; doi:10.1038/s41598-025-33807-9)
Supplement: Supplementary file 3 — Supplementary Information 3. [file 41598_2025_33807_MOESM3_ESM.xlsx]

## Sheet: Acrotelm_water
Supplementary Table S3. Physicochemical properties of acrotelm water.
Site	Water sample ID	Cluster number	EC	pH	Alkalinity	Total hardness	Li+	Na+	K+	Ca2+	Mg2+	HCO3-	SO42-	Cl-	F-	TOC	TN	N-NH4+	N-NO3-	N-NO2-	TP	P-PO43-
		-	µS/cm	-	mgCaCO3/l	mgCaCO3/l	mg/l	mg/l	mg/l	mg/l	mg/l	mg/l	mg/l	mg/l	mg/l	mgC/l	mgN/l	mgN/l	mgN/l	mgN/l	mgP/l	mgP/l
Wiejki	9/15/06/2024	9	136.8	5.24	1.18	124.486	0.00207903	12.2857	7.14108	26.2771	3.99795	72.0036	6.14976	11.2282	0.248969	128.6	21.12	0.870332	0.230961	0.00945312	1.99447	1.4444
Wiejki	10/15/06/2024	10	118	5.12	1.21	139.872	0.00137557	7.56698	3.51769	31.2326	2.78423	73.8342	19.0218	7.87041	0.383012	100.1	11.71	0.612262	0.0875517	0.00406657	1.58239	0.856062
Wiejki	12/15/06/2024	12	87.8	5.02	0.91	78.4393	0.00141783	9.81589	3.68436	17.0191	2.0573	55.5282	2.83715	7.89439	0.488023	93.76	11.81	0.520698	0.0859548	0.00937591	2.79871	1.92312
Wiejki	13/15/06/2024	13	101.1	4.88	1.07	93.1344	0.00135376	9.77906	4.10046	20.0318	2.61845	65.2914	7.25269	6.82172	0.350026	110.5	14.29	0.674416	0.0856546	0.0056954	2.88113	2.26832
Wiejki	15/15/06/2024	15	110.1	4.65	1.05	114.4	0.00173548	10.6189	6.92115	25.237	2.585	64.071	3.08296	8.42902	0.355151	151.6	17.31	0.855421	0.0806459	0.00119497	4.87903	4.72428
Wiejki	18/15/06/2024	18	112.7	4.92	1.12	107.408	0.00240622	9.64613	4.05835	23.0097	3.11198	68.3424	5.23362	9.57863	0.361884	131.8	17	0.394061	0.0837888	0.00182738	1.49997	0.962624
Wiejki	19/15/06/2024	19	117.3	5.18	1.22	113.848	0.00152281	10.0367	4.07768	24.615	3.07268	74.4444	2.59142	9.78922	0.353335	127	15.54	0.553267	0.084624	0.00320619	1.53088	0.730619
